# Supplementary material for: Association of TGF-β1 and IL-10 Gene Polymorphisms with Osteoporosis in a Study of Taiwanese Osteoporotic Patients
Source: Genes (Basel). 2021 Jun 18;12(6):930. doi: 10.3390/genes12060930 (PMC8233820; doi:10.3390/genes12060930)
Supplement: Supplementary file 1 [file genes-12-00930-s001.zip]

Archive with 1 entries (1 files):
- genes-1242056-supplementary.pdf
